# Supplementary material for: STED Nanoscopy with Time-Gated Detection: Theoretical and Experimental Aspects
Source: PLoS One. 2013 Jan 18;8(1):e54421. doi: 10.1371/journal.pone.0054421 (PMC3548795; doi:10.1371/journal.pone.0054421)
Supplement: Movie S1 — gCW-STED image of fluorescent beads for increasing time-delay T g. Same description as Figure 3A. Each frame is normalized to its maximum and represents a different time-delay T g (upper left). (ZIP) [file pone.0054421.s004.zip]

Archive with 1 entries (1 files):
- Movie_S1.avi
